# Supplementary material for: Self-Supported Fibrous Sn/SnO2@C Nanocomposite as Superior Anode Material for Lithium-Ion Batteries
Source: Materials (Basel). 2022 Jan 25;15(3):919. doi: 10.3390/ma15030919 (PMC8839326; doi:10.3390/ma15030919)
Supplement: Supplementary file 1 [file materials-15-00919-s001.zip]

Archive with 1 entries (1 files):
- materials-1535920-supplementary.pdf
